# Supplementary material for: Silver Nanoparticle-Embedded Conductive Hydrogels for Electrochemical Sensing of Hydroquinone
Source: Polymers (Basel). 2023 May 23;15(11):2424. doi: 10.3390/polym15112424 (PMC10255235; doi:10.3390/polym15112424)
Supplement: Supplementary file 1 [file polymers-15-02424-s001.zip]

Archive with 1 entries (1 files):
- polymers-2328326-supplementary.pdf
